# Supplementary material for: Break-Induced Replication Is Highly Inaccurate
Source: PLoS Biol. 2011 Feb 15;9(2):e1000594. doi: 10.1371/journal.pbio.1000594 (PMC3039667; doi:10.1371/journal.pbio.1000594)
Supplement: Table S1 — The rate of spontaneous and DSB-associated Lys+ mutations. (0.03 MB XLSX) [file pbio.1000594.s005.xlsx]

## Sheet: Table S1
Table S1. The rate of spontaneous and DSB-associated Lys+ mutations.
Position	Construct	HO site	Relevant Genotype	Rate of Lys+ (x10-10)a				Fold overc	Fold over wt (p-value)d	% BIRe
				Before galactose (0h)		After galactose (frequency (7h -0h))		"No-DSB"
				Median	CI or rangeb [# of repeats]	Median	CI or rangeb [# of repeats]	control
MAT	A4	DSB	WT	42.1028	(25 - 81) [9]	22999.1	(18,058 - 30,416) [9]	1533	NA	96.3 (2.1)
MAT	A4	DSB	msh2D	352.863	(243 - 1,346) [12]	43278.5	(35,579 - 54,757) [12]	163	1.9 (0.0095)	79.1 (6.6)
MAT	A4	DSB	mlh1D	769.649	(551 - 1,261) [7]	78052.5	(47,071 - 164,969) [7]	121	3.4 (0.0007)	84.3 (10.5)
MAT	A4	DSB	pol3-5DV	255.716	(99 - 822) [9]	74124.5	(52,370 - 91,275) [9]	988	3.2 (0.0005)	90.5 (4.4)
MAT	A4	DSB	rev3D	21.1978	(13 - 33) [6]	7692.06	(2,745 - 12,153) [6]	2564	0.3 (0.0004)	96.5 (0)
MAT	A4	DSB	rad30D	57.3609	(38 - 65) [6]	30619.7	(16,447 - 35,988) [6]	2784	NS	93.0 (4.0)
MAT	A4	DSB	dun1D	25.9312	(15 - 147) [7]	5695.15	(3,031 - 9,959) [7]	475	0.2 (0.0002)	86.4 (11.4)
MAT	A4	DSB	sml1D	43.9389	(33 - 131) [6]	32652.3	(28,439 - 41,467) [6]	3628	1.4 (0.0176)	91.3 (5.2)
MAT	A4	DSB	msh3D	52.1912	(36 - 68) [10]	19161	(4,243 - 31,481) [10]	1916	NS	86.5 (11.2)
MAT	A4	DSB	pol3-5DV msh3D	595.542	(474 - 1,004) [6]	121012	(107,698 - 141,069) [6]	349	5.3 (0.0004, 0.0002†, 0.0004‡)	85.0 (15.0)
MAT	A4	No	WT	14.597	(4 - 16) [7]	0	(0 - 12) [7]	NA	NA	4.0 (4.0)
MAT	A4	No	msh2D	264.73	(114 - 3,418) [6]	0	(0 - 102) [6]	NA	17.7 (0.0034)	0 (0)
MAT	A4	No	mlh1D	644.894	(215 - 1,404) [6]	0	(0 - 272) [6]	NA	43.0 (0.0034)	4.5 (1.8)
MAT	A4	No	pol3-5DV	74.84	(40 - 105) [9]	61.1878	(0 - 205) [9]	NA	5.0 (0.0010)	0 (0)
MAT	A4	No	rev3D	3.15589	(1 - 5) [4]	0.700374	( 0 - 1) [4]	NA	0.2 (0.0179)	0 (0)
MAT	A4	No	rad30D	11.2129	(8 - 15) [10]	5.52966	(0 - 27)[10]	NA	NS	0 (0)
MAT	A4	No	dun1D	11.6125	(9 - 24)[6]	1.80923	(0 - 19) [6]	NA	NS	ND
MAT	A4	No	sml1D	8.7526	(6 - 12) [6]	13.6614	(0 - 32)[6]	NA	NS	0 (0)
MAT	A4	No	msh3D	9.98897	(7 - 39) [6]	12.9413	(0 - 30) [6]	NA	NS	0 (0)
MAT	A4	No	pol3-5DV msh3D	347	(33 - 896) [11]	162.019	(0 - 3778) [11]	NA	23.1 (0.0006, 0.0030†, 0.0030‡)	0 (0)
MAT	A7	DSB	WT	55.1593	(31 - 80) [9]	27769.3	(21,700 - 30,220) [9]	2777	NA	91.4 (4.8)
MAT	A7	DSB	msh2D	121231	(70,337 - 467,001) [ 7]	1.83468e+06	(1,351,974 - 5,649,194) [7]	7	66.1 (0.0002)	88.9 (6.7)
MAT	A7	DSB	pol3-5DV	135.715	(93 - 162) [10]	90216.4	(68,881 - 161,880) [10]	1432	3.2 ( <0.0001)	86.7 (4.4)
MAT	A7	DSB	rev3D	20.1013	(15 - 150) [7]	13282.1	(6,638 - 39,278) [7]	1476	0.48 (0.0115)	98.0 (0.7)
MAT	A7	DSB	rad30D	53.2027	(26 - 73) [6]	24482.6	(11,015 - 54,849) [6]	1883	NS	89.4 (1.8)
MAT	A7	DSB	msh3D	52.0235	(33 - 87) [10]	101201	(23,881 - 187,343) [10]	7785	3.6 (0.0440)	88.6 (3.6)
MAT	A7	DSB	pol3-5DV msh3D	2109.99	(1,061 - 9,328) [9]	413703	(242,689 - 1,321,030) [9]	345	14.9 (<0.0001 <0.0001†, <0.0001‡)	90.0 (4.0)
MAT	A7	No	WT	9.94986	(5 - 28) [6]	0	- [6]	NA	NA	0 (0)
MAT	A7	No	msh2D	263769	(72,228 - 489,915) [6]	0	- [6]	NA	26377.0 (0.0022)	0 (1.7)
MAT	A7	No	pol3-5DV	63.0669	(33 - 107) [6]	0	(0 - 286) [6]	NA	6.3 (0.0022)	0 (0.9)
MAT	A7	No	rev3D	8.86452	(3 - 33) [8]	0	(0 - 17) [8]	NA	NS	7.1 (0)
MAT	A7	No	rad30D	13.2406	(4 - 224) [6]	3	(0 - 11)[6]	NA	NS	ND
MAT	A7	No	msh3D	13.4584	(9 - 168) [8]	0	(0 - 29) [8]	NA	NS	0 (0)
MAT	A7	No	pol3-5DV msh3D	1200.28	(624 - 2,322) [6]	0	(0 - 542) [6]	NA	120.0 (0.0022, 0.0007†, 0.0022‡)	ND
MAT	A14	DSB	WT	10824.1	(3,156 - 24,267) [9]	5.01291e+06	(3,208,725 - 6,143,645) [9]	310	NA	93.2 (6.1)
MAT	A14	No	WT	16187.9	(4,868 - 28,917) [6]	0	(0 - 12,250) [6]	NA	NA	4.2 (4.2)
16 kb	A4	DSB	WT	366.593	(166 - 615) [10]	49131.7	(24,012 - 83,090) [10]	1170	NA	91.2 (7.1)
16 kb	A4	DSB	msh2D	12295.7	(5,470 - 20,584) [7]	370115	(275,661 - 479,013) [7]	60	7.5 (0.0001)	73.9 (16.6)
16 kb	A4	DSB	pol3-5DV	712.554	(328 - 1,174) [7]	194587	(159,505 - 254,883) [7]	432	4.0 (0.0001)	94.8 (3.3)
16 kb	A4	DSB	rev3D	243.586	(82 - 550) [7]	18048.8	(5,327 - 24,374) [7]	668	0.4 (0.0004)	94.1 (4.9)
16 kb	A4	DSB	rad30D	196.603	(161 - 306) [5]	62359.7	(31,104 - 73,402) [5]	904	NS	97.6 (0)
16 kb	A4	DSB	dun1D	196.466	(36 - 352) [6]	20329.7	(10,599 - 51,278) [6]	239	0.4 (0.031)	84.0 (12.3)
16 kb	A4	DSB	sml1D	644.773	(231 - 930) [6]	90507.3	(61,618 - 209,507) [6]	526	1.8 (0.011)	96.4 (1.8)
16 kb	A4	DSB	msh3D	361.959	(238- 589) [7]	109716	(96,350 - 150,870) [7]	459	2.2 (0.0012)	88.1 (8.4)
16 kb	A4	DSB	pol3-5DV msh3D	4716.97	(2,377 - 15,538) [6]	371070	(282,924 - 557,955) [6]	78	7.6 (0.0002, 0.0012†, 0.0012‡)	71.3 (18.1)
16 kb	A4	No	WT	42	(38 - 99) [6]	4.89738	(0 - 52) [6]	NA	NA	8.0 (0)
16 kb	A4	No	msh2D	6163	(4,677- 8147) [9]	13971.6	(0 - 94,394) [9]	NA	146.7 (0.0004)	1.2 (1.2)
16 kb	A4	No	pol3-5DV	450	(208 - 765) [5]	1918.49	(0 - 7,850) [5]	NA	10.7 (0.0043)	4.9 (0)
16 kb	A4	No	rev3D	27	(16 - 81) [6]	9.09046	(0 - 67) [6]	NA	0.6 (0.0410)	19.5 (0)
16 kb	A4	No	rad30D	69	(51 - 132) [7]	0	(0 - 74) [7]	NA	NS	16.7 (0)
16 kb	A4	No	dun1D	85	(32 - 110) [9]	51.9713	(0 - 99) [9]	NA	NS	0 (0)
16 kb	A4	No	sml1D	172	(57- 254) [4]	0	(0 - 17)[4]	NA	NS	0 (0)
16 kb	A4	No	msh3D	239	(195 - 280) [6]	0	- [6]	NA	5.7 (0.0012)	0 (0)
16 kb	A4	No	pol3-5DV msh3D	4771	(2,490- 11,007) [6]	5699.42	(0 - 16,834) [6]	NA	113.6 (0.0022, 0.0022†, 0.0043‡)	0 (0)
16 kb	A7	DSB	WT	2735.94	(975 - 10,447) [8]	266765	(161,398 - 323,714) [8]	1947	NA	92.6 (6.6)
16 kb	A7	DSB	msh2D	2.2763e+06	(882,761 - 3,976,321) [10]	9.56705e+06	(2,465,474 - 47,976,249) [10]	3	35.9 (<0.0001)	84.0 (6.0)
16 kb	A7	DSB	pol3-5DV	4745.3	(3,963 - 13,357) [9]	585823	(415,737 - 771,709) [9]	347	2.2 (0.0055)	93.0 (1.2)
16 kb	A7	DSB	rev3D	1248.61	(1,019 - 1,779) [9]	200142	(125,984 - 392,259) [9]	590	NS	99.1 (0.2)
16 kb	A7	DSB	rad30D	2151	(869 - 8,129) [6]	206091	(136,858 - 306,281) [6]	517	NS	96.5 (1.9)
16 kb	A7	DSB	msh3D	14461.3	(10,380 - 29,155) [7]	630667	(162,052 - 1,960,118)[7]	252	NS	82.1 (12.2)
16 kb	A7	DSB	pol3-5DV msh3D	93738.1	(34,515 - 134,072) [6]	1.87166e+06	(1,347,373 - 4,292,566) [6]	30	7.0 (0.0007, 0.0140†, 0.0004‡)	73.5 (12.6)
16 kb	A7	No	WT	137.184	(120 - 339) [6]	157.124	(0 - 1,491) [6]	NA	NA	0 (0)
16 kb	A7	No	msh2D	2.8844e+06	(1,633,488 - 3,366,307) [12]	0	- [12]	NA	21054.0 (0.0009)	0 (0)
16 kb	A7	No	pol3-5DV	1690.26	(746 - 2,655) [6]	1035.49	(0 - 4,684) [6]	NA	12.3 (0.0022)	0.6 (0)
16 kb	A7	No	rev3D	339.354	(237 - 654) [10]	884.688	(0 - 2,185) [10]	NA	2.5 (0.0047)	0.1 (0)
16 kb	A7	No	rad30D	398.641	(90 - 645) [8]	119.555	(0 - 517) [8]	NA	NS	8.7 (0)
16 kb	A7	No	msh3D	2504.97	(1,198 - 3,379) [6]	2756.9	(1,398 - 7,138) [6]	NA	18.3 (0.0022)	0 (1.7)
16 kb	A7	No	pol3-5DV msh3D	61820.8	(41,789 - 209,839) [6]	37204.8	(0 - 1,286,693) [6]	NA	451.2 (0.0022, 0.0022†, 0.0022‡)	0 (1.5)
16 kb	A14	DSB	WT	147325	(47,905 - 668,125) [6]	2.37046e+06	(1,275,755 - 4,181,943) [6]	26	NA	90.2 (6.8)
16 kb	A14	No	WT	90599.4	(73,797 - 338,588) [8]	0	(0 - 498,176) [8]	NA	NA	0 (0)
36 kb	A4	DSB	WT	50.7673	(37 - 71) [9]	12015	(5,158 - 14,123) [9]	2003	NA	95.2 (3.1)
36 kb	A4	DSB	msh2D	2580.83	(1,233 - 5,824) [11]	131304	(93,629 - 175,262) [11]	61	10.9 (0.0002)	92.2 (2.9)
36 kb	A4	DSB	mlh1D	1263.25	(809 - 7,104) [6]	55700.8	(25,767 - 64,380) [6]	32	4.6 (0.0004)	85.3 (5.9)
36 kb	A4	DSB	pol3-5DV	224.041	(119 - 262) [13]	66896	(58,853 - 92,282) [13]	1487	5.6 (0.0001)	92.7 (5.9)
36 kb	A4	DSB	rev3D	29.5729	(22 - 61) [9]	8591.69	(6,080 - 11,757) [9]	2148	NS	93.2 (2.7)
36 kb	A4	DSB	rad30D	63.1629	(34 - 157) [7]	10739	(9,662 - 21,157) [7]	1790	NS	92.3 (7.3)
36 kb	A4	DSB	dun1D	17.3447	(12 - 51) [10]	2208.02	(954 - 3,499) [10]	116	0.2 (0.0021)	98.0 (2.0)
36 kb	A4	DSB	sml1D	22.9023	(21 - 37) [9]	10040.2	(4,595 - 246,470) [9]	558	NS	92.5 (2.5)
36 kb	A4	DSB	msh3D	113.769	(26 - 161) [6]	28269.4	(14,056 - 37,574)[6]	1488	2.4 (0.0016)	91.7 (6.2)
36 kb	A4	DSB	pol3-5DV msh3D	521.304	(224 - 5,197) [8]	229358	(140,694 - 340,488) [8]	717	19.1 (0.0006, 0.0024†, 0.0003‡)	78.7 (15.7)
36 kb	A4	No	WT	6.28119	(5 - 12) [9]	1.87731	(0 - 10) [9]	NA	NA	ND
36 kb	A4	No	msh2D	2142.98	(1,034 - 4,230) [6]	0	(0 - 7,770) [6]	NA	357.2 (0.0011)	0 (7.0)
36 kb	A4	No	mlh1D	1731.39	(1,087 - 2,003) [6]	85.0749	(0 - 3,971) [6]	NA	288.5 (0.0011)	2.5 (1.3)
36 kb	A4	No	pol3-5DV	44.561	(15 - 295) [6]	45.3579	(23 - 365) [6]	NA	7.5 (0.0042)	4.2 (2.1)
36 kb	A4	No	rev3D	3.75564	(2 - 7) [6]	7.96616	(0 - 21) [6]	NA	NS	10 (0)
36 kb	A4	No	rad30D	6.01691	(4 - 17) [6]	7.86162	(0 - 21) [6]	NA	NS	4 (0)
36 kb	A4	No	dun1D	19.0294	(9 - 116) [7]	14.4674	(0 - 21) [7]	NA	3.2 (0.0066)	0 (0)
36 kb	A4	No	sml1D	18.1354	(14 - 26) [6]	0	(0 - 55)[6]	NA	3.0 (0.0140)	0 (0)
36 kb	A4	No	msh3D	19.0488	(4 - 75) [6]	23.8135	(0 - 193) [6]	NA	NS	1.2 (0)
36 kb	A4	No	pol3-5DV msh3D	320.107	(254 - 611) [6]	0	(0 - 504)[6]	NA	53.3 (0.0011, 0.0022†, 0.0152‡)	0 (0)
36 kb	A7	DSB	WT	38.5286	(16 - 119) [8]	8586.12	(6,217 - 22,002) [8]	781	NA	96.9 (1.3)
36 kb	A7	DSB	msh2D	1.1031e+06	(804,278 - 1,583,201) [13]	1.06053e+07	(4,291,667 - 15,077,381) [13]	14	1235.2 (0.0002)	98.1 (1.9)
36 kb	A7	DSB	pol3-5DV	215.205	(137 - 409) [12]	77636.4	(72,667 - 132,734) [12]	3697	9.0 (0.0002)	97.1 (2.2)
36 kb	A7	DSB	rev3D	37.3679	(12 - 67) [8]	8417.1	(3,659 - 12,472) [8]	842	NS	97.3 (0)
36 kb	A7	DSB	rad30 D	73.8873	(23 - 121) [6]	10965.1	(6,818 - 22,531) [6]	1371	NS	99.1 (0)
36 kb	A7	DSB	msh3D	43.853	(28 - 93) [6]	31310.7	(21,560 - 186,879) [6]	3479	3.6 (0.0013)	95.6 (1.1)
36 kb	A7	DSB	pol3-5DV msh3D	483.32	(146 - 2,890) [7]	291652	(42,813 - 474,104) [7]	704	34.0 (0.0003, 0.0047†, 0.0127‡)	92.4 (3.8)
36 kb	A7	No	WT	10.6955	(2 - 14) [8]	7.41722	(0 - 22) [8]	NA	NA	4.8 (0)
36 kb	A7	No	msh2D	745078	(289,360 - 918,023) [6]	0	- [6]	NA	67734.4 (0.0007)	0 (0)
36 kb	A7	No	pol3-5DV	20.7866	(4 - 35) [6]	41.1603	(15 - 126) [6]	NA	1.9 (0.0293)	5.3 (0)
36 kb	A7	No	rev3D	10.2245	(4 - 17) [6]	0	(0 -25) [6]	NA	NS	ND
36 kb	A7	No	rad30D	7.88508	(6 - 19) [11]	15.9113	(0 - 21) [11]	NA	NS	0 (0)
36 kb	A7	No	msh3D	9.075	(5 - 44) [10]	1.1395	(0 - 94) [10]	NA	NS	ND
36 kb	A7	No	pol3-5DV msh3D	413.635	(133 - 947) [7]	313.306	(0 - 1,443) [7]	NA	37.6 (0.0003, 0.0001†, 0.0012‡)	0 (12.9)
36 kb	A14	DSB	WT	13070.6	(4,184 - 56,583) [8]	2.22452e+06	(713,783 - 11,515,027) [8]	149	NA	98.4 (1.6)
36 kb	A14	No	WT	14937.2	(5,862 - 78,194) [6]	0	(0 - 5,809) [6]	NA	NA	1.1 (0)
Chr II, native	A4	Yes	WT	14.103	(8 - 48) [6]	30.674	(0 - 69) [6]	NA	NA	ND
Chr II, native	A7	Yes	WT	36.539	(8 - 170) [6]	24.8448	(0 - 329) [6]	NA	NA	ND
Chr II, native	A14	Yes	WT	4756.5	(3,346 - 34,711) [6]	2059.32	(0 - 7,860) [6]	NA	NA	ND
a Rates calculated at 0h based on 0h frequencies using the Drake equation (see Materials and methods for details). At 7 hrs, rates were calculated as (7h frequency - 0h frequency); differences <0 are reported as "0". b For strains with ≥6 experiments, the 95% CI of the median is given. For the strains with <6 experiments, the median range is given. A dash indicates cases where both the minimum an…
